# Supplementary material for: Patients with Thyroid Dyshormonogenesis and DUOX2 Variants: Molecular and Clinical Description and Genotype–Phenotype Correlation
Source: Int J Mol Sci. 2024 Aug 3;25(15):8473. doi: 10.3390/ijms25158473 (PMC11313534; doi:10.3390/ijms25158473)
Supplement: Supplementary file 1 [file ijms-25-08473-s001.zip]

Archive with 1 entries (1 files):
- ijms-3116823-supplementary.pdf
